# Supplementary material for: Impairment in Right Ventricular-Pulmonary Arterial Coupling in Overweight and Obesity
Source: J Clin Med. 2024 Jun 10;13(12):3389. doi: 10.3390/jcm13123389 (PMC11203835; doi:10.3390/jcm13123389)
Supplement: Supplementary file 1 [file jcm-13-03389-s001.zip]

Archive with 2 entries (2 files):
- STROBE-checklist-v4-cross-sectional.pdf
- Supplementary Table 1.pdf
